# Supplementary material for: Extraction of Isoflavones, Alpha-Hydroxy Acids, and Allantoin from Soybean Leaves—Optimization by a Mixture Design of the Experimental Method
Source: Molecules. 2023 May 8;28(9):3963. doi: 10.3390/molecules28093963 (PMC10179801; doi:10.3390/molecules28093963)
Supplement: Supplementary file 1 [file molecules-28-03963-s001.zip]

Archive with 1 entries (1 files):
- molecules-2354892-supplementary.pdf
